# Supplementary material for: Solar-Driven Syngas Production Using Al-Doped ZnTe Nanorod Photocathodes
Source: Materials (Basel). 2022 Apr 25;15(9):3102. doi: 10.3390/ma15093102 (PMC9103245; doi:10.3390/ma15093102)
Supplement: Supplementary file 1 [file materials-15-03102-s001.zip]

Archive with 1 entries (1 files):
- materials-1683727-supplementary.pdf
